# Supplementary material for: Genome-Wide Single-Nucleotide Polymorphisms in CMS and Restorer Lines Discovered by Genotyping Using Sequencing and Association with Marker-Combining Ability for 12 Yield-Related Traits in Oryza sativa L. subsp. Japonica
Source: Front Plant Sci. 2017 Feb 8;8:143. doi: 10.3389/fpls.2017.00143 (PMC5297617; doi:10.3389/fpls.2017.00143)
Supplement: Supplementary file 7 [file Table7.XLSX]

## Sheet: plant height
Detail of SNP-CA assocation
				Homozygous group				Heterozygous group
SNP num	Chromosome	Allel	Postion	No of F1 cross	Average of crosses	Variance	Standard deviation	No of F1 cross	Average of crosses	Variance	Standard deviation	increase/decrease	Percentage of increase/decrease	t-value	R2 (%)	gene	gene type	protein	domain	expected function
514	1	C/A	10471299	56	107.83	89.593	9.4654	25	114.82	24.184	4.9178	6.99	6.4821	3.48	5.6	Os01g0289600	protein coding	hypothetical protein		ab initio prediction with EST support
518	1	G/A	10473381	41	106.79	78.04	8.834	40	113.26	61.117	7.8178	6.47	6.0576	3.4869	2.39552	Os01g0289600	protein coding	hypothetical protein		ab initio prediction with EST support
527	1	T/C	10817807	46	107.11	75.194	8.6714	35	113.77	61.363	7.8335	6.66	6.2207	3.5698	5.5379	Os01g0295900	protein coding	hypothetical protein	IPR000905	Peptidase M22, glycoprotease domain containing protein
540	1	T/C	11078476	61	107.98	76.142	8.7259	20	116.11	41.47	6.4397	8.13	7.5311	3.8327	0.0462497	Os01g0301500	protein coding	hypothetical protein	IPR011990	Protein prenyltransferase domain containing protein
643	1	T/C	23783408	63	112.13	56.617	7.5244	18	102.46	90.145	9.4945	-9.67	-8.6255	-4.5296	1.9194	Os01g0604000	protein coding	hypothetical protein		Conserved hypothetical protein
1131	2	T/G	6452472	41	106.66	78.436	8.8564	40	113.39	58.885	7.6737	6.73	6.3147	3.6541	0.438943	Os02g0215200	protein coding	hypothetical protein	IPR000286	Similar to Histone deacetylase (Fragment)
1794	2	G/A	21347602	41	106.81	83.745	9.1512	40	113.24	55.494	7.4494	6.43	6.0247	3.4657	0.3433	Os02g0562700	protein coding	hypothetical protein	: IPR006183,	Similar to Gamma hydroxybutyrate dehydrogenase (EC 1.1.1.61)
2296	3	T/C	6993701	73	111.3	67.662	8.2257	8	97.977	28.7	5.3572	-13.323	-11.971	-4.4646	0.0061164	Os03g0232200	protein coding	hypothetical protein	IPR001471	Similar to BABY BOOM
2482	3	T/G	10685754	61	112.06	59.023	7.6826	20	103.66	92.059	9.5947	-8.4	-7.4933	-3.9822	0.89181	Os03g0302900	protein coding	hypothetical protein		Conserved hypothetical protein
2498	3	G/A	11022164	60	112.09	53.048	7.2834	21	103.97	109.77	10.477	-8.12	-7.2495	-3.9036	0.127735	Os03g0309200	protein coding	hypothetical protein	IPR001294	Similar to Phytochrome B
2542	3	C/T	12047684	63	111.73	56.475	7.515	18	103.87	116.86	10.81	-7.86	-7.0323	-3.5272	0.327103	Os03g0328900	protein coding	hypothetical protein	IPR012677	hypothetical protein
2545	3	C/T	12070478	58	112.1	54.668	7.3938	23	104.65	105.5	10.271	-7.45	-6.6505	-3.647	0.37714	Os03g0329200	protein coding	hypothetical protein	IPR012677	Zinc finger, CCCH-type domain containing protein
3406	4	T/C	16547487	50	107.47	72.673	8.5248	31	114.04	65.453	8.0903	6.57	6.1204	3.4407	3.93159	Os04g0347700	protein coding	hypothetical protein		Hypothetical protein
3654	4	G/T	32356649	65	108.39	74.016	8.6032	16	116.48	51.65	7.1868	8.09	7.4656	3.4712	0.839431	Os04g0636200	protein coding	hypothetical protein	IPR008207	Hpt domain containing protein
3670	4	C/T	34486888	73	111.3	67.662	8.2257	8	97.977	28.7	5.3572	-13.323	-11.971	-4.4646	0.1828	Os04g0675300	protein coding	hypothetical protein	IPR001841	Zn-finger, RING domain containing protein
3683	4	C/A	34833179	74	111.12	69.081	8.3115	7	97.956	33.479	5.7861	-13.164	-11.849	-4.0869	2.78805	Os04g0682400	protein coding	hypothetical protein	IPR012677	RNA-binding region RNP-1 (RNA recognition motif) domain containing protein
3687	4	T/A	34906815	73	111.28	68.204	8.2586	8	98.153	28.447	5.3336	-13.127	-11.797	-4.3831	0.01335	Os04g0683600	protein coding	hypothetical protein	IPR000719	Similar to Receptor kinase-like protein
3701	4	G/A	35223919	74	111.13	68.997	8.3064	7	97.893	32.556	5.7058	-13.237	-11.91	-4.1129	0.0124285	Os04g0688600	protein coding	hypothetical protein	IPR002016	Peroxidase (EC 1.11.1.7)
3706	4	A/G	35337258	73	111.3	67.662	8.2257	8	97.977	28.7	5.3572	-13.323	-11.971	-4.4646	0.0431046	Os04g0690800	protein coding	hypothetical protein	IPR001344	22 kDa protein of photosystem II
5213	6	A/G	27732310	51	107.46	84.962	9.2175	30	114.27	42.361	6.5085	6.81	6.3366	3.5545	0.919395	Os06g0669600	protein coding	hypothetical protein		hypothetical protein
5286	6	T/C	29073164	37	106.5	85.661	9.2553	44	112.92	56.756	7.5337	6.42	6.0272	3.4413	4.69396	Os06g0695800	protein coding	hypothetical protein	IPR003439	ABC transporter related domain containing protein
5516	7	C/G	6748850	49	107.31	90.613	9.5191	32	114.09	35.923	5.9936	6.78	6.3166	3.5862	0.201157	Os07g0222200	protein coding	hypothetical protein	IPR007658	Protein of unknown function DUF594 family protein
5528	7	T/A	6951492	61	107.88	73.865	8.5945	20	116.41	43.37	6.5856	8.53	7.9093	4.0597	10.6302	Os07g0224900	protein coding	hypothetical protein	IPR001680	WD40-like domain containing protein
5560	7	G/A	7186204	57	107.74	72.707	8.5268	24	115.31	57.044	7.5528	7.57	7.0298	3.7705	0.00148783	Os07g0228900	protein coding	hypothetical protein		Conserved hypothetical protein
5996	7	A/T	15983788	61	108.04	73.38	8.5662	20	115.91	53.531	7.3165	7.87	7.2828	3.6868	0.00279411	Os07g0458500	protein coding	hypothetical protein		ab initio prediction with EST support
6068	7	A/G	17531023	53	107.61	76.581	8.7511	28	114.48	55.788	7.4691	6.87	6.3813	3.5264	0.732387	Os08g0481400	protein coding	hypothetical protein	IPR001356	Similar to HAHB-7 (Fragment)
6876	8	C/T	19830969	74	111.04	71.45	8.4528	7	98.811	29.983	5.4757	-12.229	-11.015	-3.7426	2.10113	Os08g0414700	protein coding	hypothetical protein	IPR001830	Similar to Trehalose-6-phosphate synthase (Fragment)
7070	8	T/A	27168384	41	106.79	78.04	8.834	40	113.26	61.117	7.8178	6.47	6.0576	3.4869	0.828505	Os08g0542900	protein coding	hypothetical protein	IPR002344	Lupus La protein family protein
8551	11	A/G	788571	67	108.33	72.377	8.5075	14	117.88	39.972	6.3223	9.55	8.8144	3.9686	0.0853344	Os11g0117500	protein coding	hypothetical protein	IPR003657	DNA-binding WRKY domain containing protein, ab initio prediction with EST support
9353	11	G/T	19072571	74	111.06	67.622	8.2232	7	98.62	71.079	8.4308	-12.44	-11.201	-3.8181	0.067223	Os11g0525700	protein coding	hypothetical protein		Conserved hypothetical protein
9653	11	C/T	22563878	53	107.68	67.581	8.2208	28	114.35	74.922	8.6557	6.67	6.1952	3.4106	7.27841	Os11g0592800	protein coding	hypothetical protein	PR005839	Similar to CDK5RAP1-like protein
10205	11	G/A	27842081	60	111.92	62.716	7.9193	21	104.44	89.068	9.4376	-7.48	-6.685	-3.5426	3.06941	Os11g0687200	protein coding	hypothetical protein	IPR002035	von Willebrand factor, type A domain containing protein
11009	12	C/T	22136036	72	111.48	66.142	8.1328	9	97.995	25.115	5.0115	-13.485	-12.099	-4.8456	0.0618784	Os12g0547600	protein coding	hypothetical protein	IPR012416	Calmodulin binding protein-like family protein
11017	12	A/G	22167626	72	111.48	66.142	8.1328	9	97.995	25.115	5.0115	-13.485	-12.099	-4.8456	6.42114	Os12g0548100	protein coding	hypothetical protein	IPR011989	Similar to G14587-6 protein (Fragment
11031	12	G/T	22428219	74	111.09	70.177	8.3772	7	98.354	32.16	5.671	-12.736	-11.461	-3.9249	0.283897	Os12g0552400	protein coding	hypothetical protein	IPR006015	Universal stress protein (Usp) family protein
10806	12	T/C	15845073	74	111.06	70.877	8.4189	7	98.612	31.224	5.5878	-12.448	-11.209	-3.8214	0.151333	Os12g0456100	protein coding	hypothetical protein	IPR011990	Tetratricopeptide-like helical domain containing protein,ab initio prediction with EST support
10827	12	G/A	16500692	73	111.3	67.662	8.2257	8	97.977	28.7	5.3572	-13.323	-11.971	-4.4646	2.64277	Os12g0465700	protein coding	hypothetical protein		Conserved hypothetical protein
10839	12	T/G	16704635	74	111.1	69.608	8.3432	7	98.157	33.188	5.7609	-12.943	-11.653	-4.0045	0.251786	Os12g0468500	protein coding	hypothetical protein		Similar to Cyclic nucleotide-gated channel C (Fragment)
10841	12	C/T	16708073	72	111.48	66.142	8.1328	9	97.995	25.115	5.0115	-13.485	-12.099	-4.8456	1.05622	Os12g0468600	protein coding	hypothetical protein	: IPR011550	Metallo-dependent hydrolase, composite domain containing protein
10849	12	T/C	17417670	73	111.3	67.662	8.2257	8	97.977	28.7	5.3572	-13.323	-11.971	-4.4646	0.0394152	Os12g0477700	protein coding	hypothetical protein		Hypothetical protein
10888	12	A/C	18759117	73	111.3	67.662	8.2257	8	97.977	28.7	5.3572	-13.323	-11.971	-4.4646	1.72138	Os12g0495600	protein coding	hypothetical protein	IPR000767,	Disease resistance protein family protein
10899	12	G/C	19183058	74	111.08	70.351	8.3876	7	98.411	31.728	5.6328	-12.669	-11.405	-3.9019	19.5429	Os12g0503000	protein coding	hypothetical protein	IPR009834	Similar to Allantoin permease
10936	12	T/C	19663756	74	111.15	68.468	8.2746	7	97.692	32.723	5.7204	-13.458	-12.106	-4.1964	0.613677	Os12g0510500	protein coding	hypothetical protein	IPR000767	Disease resistance protein family protein
10937	12	A/T	19706227	73	111.26	68.972	8.3049	8	98.377	27.204	5.2158	-12.883	-11.577	-4.2807	4.38483	Os12g0511400	protein coding	hypothetical protein	IPR000767	Disease resistance protein family protein
10943	12	C/T	19719027	72	111.48	66.142	8.1328	9	97.995	25.115	5.0115	-13.485	-12.099	-4.8456	1.71008	Os12g0511500	protein coding	hypothetical protein	IPR000767	Disease resistance protein family protein
10956	12	A/G	19951999	73	111.33	67.038	8.1877	8	97.748	28.073	5.2984	-13.582	-12.197	-4.5721	2.64432	Os12g0514900	protein coding	hypothetical protein	IPR003397	Mitochondrial import inner membrane translocase, subunit Tim17/22 family protein
10959	12	G/C	20094717	73	111.28	68.204	8.2586	8	98.153	28.447	5.3336	-13.127	-11.797	-4.3831	7.70623	Os12g0517000	protein coding	hypothetical protein	IPR001810	Cyclin-like F-box domain containing protein,ab initio prediction with EST support
10962	12	G/A	20790034	73	111.28	68.204	8.2586	8	98.153	28.447	5.3336	-13.127	-11.797	-4.3831	0.791027	Os12g0527500	protein coding	hypothetical protein	IPR001810	Cyclin-like F-box domain containing protein
10963	12	C/T	20803081	74	111.1	69.603	8.3428	7	98.155	33.188	5.7609	-12.945	-11.655	-4.0055	3.8909	Os12g0527700	protein coding	hypothetical protein	IPR000719	Curculin-like (mannose-binding) lectin domain containing protein
10982	12	C/T	21499923	73	111.3	67.662	8.2257	8	97.977	28.7	5.3572	-13.323	-11.971	-4.4646	0.408179	Os12g0538900	protein coding	hypothetical protein	IPR011989	Armadillo-like helical domain containing protein
10985	12	T/C	21658738	74	111.1	69.603	8.3428	7	98.155	33.188	5.7609	-12.945	-11.655	-4.0055	2.35792	Os12g0541400	protein coding	hypothetical protein	IPR009053	Prefoldin domain containing protein
10986	12	C/T	21665519	74	111.04	71.622	8.463	7	98.79	27.308	5.2257	-12.25	-11.035	-3.7506	6.82858	Os12g0541500	protein coding	hypothetical protein	: IPR012340	Similar to Chloroplast polyprotein of elongation factor Ts
10987	12	G/A	21692001	74	111.08	70.351	8.3876	7	98.411	31.728	5.6328	-12.669	-11.405	-3.9019	4.37152	Os12g0541700	protein coding	hypothetical protein	IPR008801	Similar to Rapid alkalinization factor 2

## Sheet: grain width
				Homozygous group				Heterozygous group
SNP num	Chromosome	Allel	Postion	No of F1 cross	Average of crosses	Variance	Standard deviation	No of F1 cross	Average of crosses	Variance	Standard deviation	increase/decrease	Percentage of increase/decrease	t-value	R2 (%)	gene	gene type	protein	domain	expected function
234	1	T/C	3286074	67	2.1447	0.0069745	0.083514	14	2.2335	0.0063352	0.079594	0.0888	4.1394	3.645	2.13035	Os01g0163000	protein coding	hypothetical protein	IPR001611, IPR013210, IPR003591, IPR007090	Leucine rich repeat, N-terminal domain containing protein
940	1	A/G	40276402	67	2.1455	0.0064427	0.080267	14	2.2297	0.0097339	0.098661	0.0842	3.9265	3.4303	0.728708	Os01g0922000	protein coding	hypothetical protein		Conserved hypothetical protein
960	1	C/T	40564065	76	2.1513	0.0069175	0.083172	5	2.292	0.0055769	0.074679	0.1407	6.5384	3.6812	0.124693	Os01g0925200	protein coding	hypothetical protein	PR001753	Similar to Enoyl CoA hydratase-like protein
1051	2	G/A	5231039	57	2.1815	0.0077875	0.088247	24	2.1091	0.0047515	0.068931	-0.0724	-3.3195	-3.5817	1.58873	Os02g0193900	protein coding	hypothetical protein		Conserved hypothetical protein
1081	2	G/A	5751131	57	2.1815	0.0067999	0.082462	24	2.1089	0.0071296	0.084437	-0.0726	-3.3307	-3.5959	0.292605	Os02g0202800	protein coding	hypothetical protein	: IPR004330, IPR007527, IPR006564	FAR1 domain containing protein
1596	2	A/C	17497449	53	2.1368	0.0068414	0.082713	28	2.204	0.0072395	0.085085	0.0672	3.1447	3.4432	0.097631	Os02g0497500	protein coding	hypothetical protein	PR003395, IPR007517, IPR004584, IPR002017, IPR003439, IPR013134	Similar to DNA repair protein RAD50 (EC 3.6.-.-) (AtRAD50)
2912	3	T/C	27655388	73	2.1491	0.006855	0.082795	8	2.2596	0.0074839	0.08651	0.1105	5.1404	3.5683	31.3115	Os03g0691500	protein coding	hypothetical protein		Conserved hypothetical protein
3083	3	T/G	31490364	76	2.1512	0.006867	0.082867	5	2.2947	0.0055769	0.074679	0.1435	6.671	3.7688	2.42798	Os03g0761500	protein coding	hypothetical protein	IPR000209, IPR003137, IPR010259, IPR009020	Similar to Subtilisin-like protease (Fragment)
3084	3	T/C	31498604	73	2.1489	0.006862	0.082837	8	2.261	0.0070412	0.083912	0.1121	5.2161	3.6292	3.375	Os03g0761700	protein coding	hypothetical protein	IPR003095, IPR001623	Heat shock protein DnaJ family protein
3311	3	T/C	35901640	73	2.1489	0.006862	0.082837	8	2.261	0.0070412	0.083912	0.1121	5.2161	3.6292	2.43592	Os03g0852700	protein coding	hypothetical protein	IPR011990, IPR002885	Tetratricopeptide-like helical domain containing protein
3488	4	G/A	24548373	73	2.1489	0.006862	0.082837	8	2.261	0.0070412	0.083912	0.1121	5.2161	3.6292	1.16696	Os04g0491200	protein coding	hypothetical protein	IPR000109	TGF-beta receptor, type I/II extracellular region family protein,ab initio prediction with EST support
3516	4	G/A	25394101	73	2.1489	0.006862	0.082837	8	2.261	0.0070412	0.083912	0.1121	5.2161	3.6292	0.093229	Os04g0508200	protein coding	hypothetical protein	IPR004790, IPR001804	Isocitrate dehydrogenase NADP-dependent, eukaryotic family protein
3546	4	C/T	28030054	73	2.1489	0.006862	0.082837	8	2.261	0.0070412	0.083912	0.1121	5.2161	3.6292	0.0950781	Os04g0559400	protein coding	hypothetical protein	IPR001544, IPR005786	Similar to Branched-chain-amino-acid aminotransferase 5, chloroplast precursor (EC 2.6.1.42) (Atbcat-5)
3615	4	T/C	29413193	73	2.1489	0.006862	0.082837	8	2.261	0.0070412	0.083912	0.1121	5.2161	3.6292	0.379484	Os04g0582000	protein coding	hypothetical protein		Conserved hypothetical protein
3543	4	T/C	28018585	75	2.1508	0.0069849	0.083576	6	2.2758	0.0060297	0.077651	0.125	5.8155	3.5428	14.5207	Os04g0559200	protein coding	hypothetical protein		Conserved hypothetical protein
3727	5	G/A	878185	74	2.1487	0.0067713	0.082288	7	2.2793	0.0051082	0.071472	0.1306	6.0755	4.0499	1.8152	Os05g0116100	protein coding	hypothetical protein	: IPR012335, IPR004046, IPR004045, IPR010987, IPR012336	Dehydroascorbate reductase
3769	5	C/T	2056704	73	2.1489	0.006862	0.082837	8	2.261	0.0070412	0.083912	0.1121	5.2161	3.6292	1.32621	Os05g0135100	protein coding	hypothetical protein	IPR000719, IPR002290, IPR008271, IPR011009	Protein kinase-like domain containing protein,ab initio prediction with EST support
3836	5	T/C	3673333	60	2.1402	0.0076621	0.087534	21	2.2165	0.0045645	0.067561	0.0763	7.63	3.6291	0.0353018	Os05g0162500	protein coding	hypothetical protein	IPR011009	Protein kinase-like domain containing protein
3882	5	G/A	5473343	63	2.1403	0.0066114	0.081311	18	2.2291	0.0066783	0.081721	0.0888	4.151	4.0838	0.757976	Os05g0189300	protein coding	hypothetical protein	: IPR005519, IPR011050	Virulence factor, pectin lyase fold family protein
4381	6	A/G	1952519	73	2.1491	0.006855	0.082795	8	2.2596	0.0074839	0.08651	0.1105	11.05	3.5683	0.776414	Os06g0136800	protein coding	hypothetical protein	IPR001907	Peptidase S14, ClpP family protein
4392	6	G/A	2115242	75	2.1502	0.0068304	0.082646	6	2.2833	0.0059922	0.077409	0.1331	6.1939	3.813	0.000568344	Os06g0140300	protein coding	hypothetical protein	IPR001611, IPR013210, IPR007090	Leucine rich repeat, N-terminal domain containing protein
4401	6	G/C	2198360	73	2.1491	0.006855	0.082795	8	2.2596	0.0074839	0.08651	0.1105	11.05	3.5683	0.0837758	Os06g0142100	protein coding	hypothetical protein	IPR001810	Cyclin-like F-box domain containing protein,ab initio prediction with EST support
4403	6	A/T	2275891	73	2.1489	0.006862	0.082837	8	2.261	0.0070412	0.083912	0.1121	5.2161	3.6292	5.43252	Os06g0143400	protein coding	hypothetical protein	IPR002864	Similar to Acyl-ACP thioesterase (Fragment)
4407	6	A/T	2395083	73	2.1491	0.006855	0.082795	8	2.2596	0.0074839	0.08651	0.1105	11.05	3.5683	5.1545	Os06g0145600	protein coding	hypothetical protein	IPR003480	Transferase family protein
4411	6	T/G	2439574	73	2.1489	0.006862	0.082837	8	2.261	0.0070412	0.083912	0.1121	5.2161	3.6292	0.253454	Os06g0146400	protein coding	hypothetical protein	IPR000361	HesB/YadR/YfhF family protein
4415	6	A/G	2531405	73	2.1489	0.006862	0.082837	8	2.261	0.0070412	0.083912	0.1121	5.2161	3.6292	0.027414	Os06g0148600	protein coding	hypothetical protein	IPR001810, IPR005174	Protein of unknown function DUF295 family protein
4519	6	A/C	6486229	73	2.1489	0.006862	0.082837	8	2.261	0.0070412	0.083912	0.1121	5.2161	3.6292	0.0358313	Os06g0225300	protein coding	hypothetical protein	IPR000719, IPR001611, IPR013210, IPR008271, IPR007090, IPR011009	Similar to SERK1 (Fragment)
4549	6	C/T	7135175	73	2.1489	0.006862	0.082837	8	2.261	0.0070412	0.083912	0.1121	5.2161	3.6292	1.33614	Os06g0237300	protein coding	hypothetical protein	IPR001781, IPR008992	Similar to LIM domain protein WLIM-1
4566	6	C/A	7498591	73	2.1491	0.006855	0.082795	8	2.2596	0.0074839	0.08651	0.1105	11.05	3.5683	1.87001	Os06g0244200	protein coding	hypothetical protein	IPR010989	ab initio prediction with EST support
4590	6	A/C	8064950	73	2.1489	0.006862	0.082837	8	2.261	0.0070412	0.083912	0.1121	5.2161	3.6292	0.153535	Os06g0255300	protein coding	hypothetical protein		Conserved hypothetical protein
4610	6	G/C	8598596	73	2.1489	0.006862	0.082837	8	2.261	0.0070412	0.083912	0.1121	5.2161	3.6292	0.000266704	Os06g0262800	protein coding	hypothetical protein	IPR012328, IPR013601, IPR012392	Similar to Very-long-chain fatty acid condensing enzyme CUT1
6108	7	C/A	18158030	57	2.1816	0.0069588	0.083419	24	2.1088	0.0067271	0.082019	-0.0728	-3.3374	-3.6044	0.352545	Os07g0489950	protein coding	hypothetical protein	IPR002213	UDP-glucuronosyl/UDP-glucosyltransferase family protein,ab initio prediction with EST support
6248	7	A/G	21240448	69	2.1737	0.0069409	0.083312	12	2.0814	0.0068059	0.082498	-0.0923	-4.2465	-3.5472	0.248558	Os07g0539300	protein coding	hypothetical protein	IPR000490, IPR012946	Glycoside hydrolase, family 17 protein
6464	7	G/A	29627879	74	2.1487	0.0067713	0.082288	7	2.2793	0.0051082	0.071472	0.1306	6.0755	4.0499	0.043543	Os07g0695100	protein coding	hypothetical protein	R001789, IPR010402, IPR011006	CheY-like domain containing protein
7192	9	C/G	657446	58	2.1385	0.0062841	0.079272	23	2.2143	0.0082307	0.090723	0.0758	3.5455	3.7242	1.04053	Os09g0106700	protein coding	hypothetical protein	IPR012287, IPR001005, IPR009057	Similar to Myb proto-oncogene protein (C-myb)
7414	9	T/C	12959467	67	2.1449	0.0069322	0.08326	14	2.2324	0.0067537	0.082181	0.0875	4.0785	3.5831	0.260189	Os09g0382120	protein coding	hypothetical protein	: IPR003656, IPR008906	Zinc finger, BED-type predicted domain containing protein
8075	10	A/G	10714219	75	2.1487	0.0064974	0.080607	6	2.3013	0.0047772	0.069117	0.1526	7.0985	4.4979	6.46574	Os10g0351600	protein coding	hypothetical protein	IPR001000, IPR003305	Similar to Tapetum specific protein (Tapetum-specific endoxylanase),ab initio prediction with EST support
8303	10	A/G	18299226	36	2.1229	0.0058389	0.076413	45	2.1897	0.0077382	0.087967	0.0668	3.144	3.5943	0.950034	Os10g0484300	protein coding	hypothetical protein	IPR011990, IPR002885, IPR008940	Protein prenyltransferase domain containing protein,ab initio prediction with EST support
8305	10	G/T	18367541	63	2.139	0.0064413	0.080258	18	2.2335	0.0064451	0.080281	0.0945	4.4178	4.4052	1.54958	Os10g0485600	protein coding	hypothetical protein	IPR001159, IPR011545, IPR001650, IPR000999, IPR005034, IPR001410	DEAD/DEAH box helicase, N-terminal domain containing protein,
8350	10	G/A	19063154	32	2.1157	0.0042057	0.064852	49	2.189	0.0083214	0.091222	0.0733	3.4668	3.9406	0.00858888	Os10g0499600	protein coding	hypothetical protein		Conserved hypothetical protein
8422	10	A/G	20539459	49	2.1338	0.0070685	0.084074	32	2.2001	0.0067599	0.082218	0.0663	3.1073	3.4999	0.210044	Os10g0527900	protein coding	hypothetical protein	IPR001611, IPR013210, IPR003591, IPR007090	Leucine rich repeat, N-terminal domain containing protein
9505	11	G/A	20770136	74	2.1487	0.0067713	0.082288	7	2.2793	0.0051082	0.071472	0.1306	6.0755	4.0499	5.78431	Os11g0558900	protein coding	hypothetical protein	IPR001611, IPR013210, IPR003591, IPR007090	Leucine rich repeat, N-terminal domain containing protein
10202	11	G/C	27831269	57	2.1318	0.0056867	0.07541	24	2.227	0.0070685	0.084075	0.0952	9.52	5.0112	6.7565	Os11g0687100	protein coding	hypothetical protein	IPR002035	von Willebrand factor, type A domain containing protein
10470	12	A/C	5456400	73	2.1489	0.006862	0.082837	8	2.261	0.0070412	0.083912	0.1121	5.2161	3.6292	0.249087	Os12g0204500	protein coding	hypothetical protein	IPR006514	Protein of unknown function DUF579, plant family protein

## Sheet: grain lenght
				Homozygous group				Heterozygous group
SNP num	Chromosome	Allel	Postion	No of F1 cross	Average of crosses	Variance	Standard deviation	No of F1 cross	Average of crosses	Variance	Standard deviation	increase/decrease	Percentage of increase/decrease	t-value	R2 (%)	gene	gene type	protein	domain	expected function
1825	2	G/A	21887210	61	8.2385	0.15836	0.39794	20	8.5917	0.096021	0.30987	-0.213849	4.2877	3.6207	0.77159	Os02g0571800	protein coding	hypothetical protein	IPR001906, IPR005630, IPR008930, IPR008949	Terpenoid cylases/protein prenyltransferase alpha-alpha toroid domain containing protein
3014	3	T/C	30259148	61	8.4284	0.1371	0.37027	20	8.0124	0.12483	0.35331	-0.22848	-4.9366	-4.4089	0.000428414	Os03g0737900	protein coding	hypothetical protein		Conserved hypothetical protein
3096	3	A/G	31729054	65	8.4103	0.15883	0.39854	16	7.982	0.045687	0.21375	-0.168063	-5.0919	-4.1405	0.0013482	Os03g0766000	protein coding	hypothetical protein		Conserved hypothetical protein
3290	3	A/G	35152606	63	8.4311	0.14778	0.38442	18	7.9568	0.052534	0.2292	-0.176666	-17.6666	-4.9744	2.05483	Os03g0836600	protein coding	hypothetical protein		Conserved hypothetical protein
3302	3	T/G	35744787	65	8.4194	0.14828	0.38507	16	7.9451	0.055168	0.23488	-0.179712	-17.9712	-4.7023	0.649868	Os03g0849700	protein coding	hypothetical protein	IPR011990, IPR002885	Tetratricopeptide-like helical domain containing protein
3517	4	C/G	25946760	65	8.4194	0.14828	0.38507	16	7.9451	0.055168	0.23488	-0.179712	-17.9712	-4.7023	0.159957	Os04g0518650	protein coding	hypothetical protein		Conserved hypothetical protein
3729	5	A/G	899562	65	8.4193	0.14835	0.38516	16	7.9455	0.055259	0.23507	-0.179811	-5.6271	-4.6961	0.45608	Os05g0116700	protein coding	hypothetical protein		Conserved hypothetical protein
3740	5	T/G	1157951	63	8.4311	0.14778	0.38442	18	7.9568	0.052534	0.2292	-0.176666	-5.6258	-4.9744	2.58311	Os05g0121600	protein coding	hypothetical protein	: IPR001471	Similar to AP2 domain containing protein RAP2.7 (Fragment)
4654	6	A/T	10347285	63	8.4311	0.14778	0.38442	18	7.9568	0.052534	0.2292	-0.176666	-5.6258	-4.9744	0.61938	Os06g0286351	protein coding	hypothetical protein	: IPR011989	Armadillo-like helical domain containing protein
6351	7	C/T	22591975	63	8.2144	0.13246	0.36394	18	8.7153	0.087081	0.29509	-0.208009	6.0978	5.3506	0.0969317	Os07g0564000	protein coding	hypothetical protein		Conserved hypothetical protein
7414	9	T/C	12959467	67	8.2574	0.13824	0.3718	14	8.6525	0.17489	0.41819	-0.2433	4.7851	3.54	0.109087	Os09g0382120	protein coding	hypothetical protein	IPR003656, IPR008906	Zinc finger, BED-type predicted domain containing protein,ab initio prediction with EST support
8066	10	A/C	10486028	67	8.4016	0.15542	0.39423	14	7.9627	0.055161	0.23486	-0.179699	-5.2237	-4.0069	1.23076	Os10g0347800	protein coding	hypothetical protein	IPR003104	Actin-binding FH2 domain containing protein,ab initio prediction with EST support
9484	11	A/G	20644216	54	8.2181	0.12092	0.34773	27	8.5408	0.1893	0.43509	-0.24579	3.9268	3.6152	4.34792	Os11g0555300	protein coding	hypothetical protein	IPR000767, IPR002182	Disease resistance protein family protein
9555	11	C/T	21254400	57	8.2206	0.12012	0.34658	24	8.5754	0.18922	0.43499	-0.24577	4.3163	3.8939	1.64445	Os11g0569500	protein coding	hypothetical protein	IPR000719, IPR001611, IPR013210, IPR002290, IPR003591, IPR008271, IPR007090, IPR011009	Similar to Receptor kinase-like protein
9482	11	A/G	20644172	54	8.2181	0.12092	0.34773	27	8.5408	0.1893	0.43509	-0.24579	3.9268	3.6152	0.0057477	Os11g0555300	protein coding	hypothetical protein	IPR000767, IPR002182	Disease resistance protein family protein
9800	11	C/A	23979855	57	8.205	0.16005	0.40006	24	8.6124	0.062599	0.2502	-0.187601	4.965	4.6136	0.756229	Os11g0616200	protein coding	hypothetical protein		Conserved hypothetical protein
9810	11	C/T	23986631	60	8.2213	0.15279	0.39088	21	8.624	0.083376	0.28875	-0.205374	4.8986	4.3196	0.000530996	Os11g0616300	protein coding	hypothetical protein	IPR005516	Remorin, C-terminal region domain containing protein
9925	11	T/G	24658735	63	8.2342	0.15934	0.39917	18	8.646	0.055996	0.23663	-0.180634	5.0013	4.1615	6.25278	Os11g0629500	protein coding	hypothetical protein	IPR005834, IPR004469, IPR006383	Similar to Phosphoserine phosphatase, chloroplast precursor (EC 3.1.3.3) (PSP) (O-phosphoserine phosphohydrolase) (PSPase)
9955	11	G/A	24951378	60	8.1991	0.13335	0.36518	21	8.6875	0.081359	0.28523	-0.203871	5.9564	5.556	0.00296189	Os11g0634200	protein coding	hypothetical protein		Conserved hypothetical protein
10017	11	C/T	26050396	57	8.1992	0.14553	0.38148	24	8.6262	0.08592	0.29312	-0.2072	5.208	4.9017	2.07475	Os11g0652600	protein coding	hypothetical protein		Conserved hypothetical protein
10035	11	T/C	26219575	60	8.2126	0.15179	0.3896	21	8.6488	0.064515	0.254	-0.189485	5.3109	4.7767	6.45803	Os11g0655300	protein coding	hypothetical protein	IPR000767, IPR001611, IPR002182	Disease resistance protein family protein
10046	11	G/A	26309382	57	8.1992	0.14553	0.38148	24	8.6262	0.08592	0.29312	-0.2072	5.208	4.9017	2.05331	Os11g0657100	protein coding	hypothetical protein	IPR004373, IPR000352, IPR005139, IPR012086	Peptide chain release factor 1 family protein
10082	11	T/C	26878717	56	8.1983	0.14177	0.37653	25	8.6111	0.10262	0.32034	-0.21772	5.0348	4.7617	4.18345	Os11g0666200	protein coding	hypothetical protein	: IPR000719, IPR002290, IPR008271, IPR011009	Protein kinase-like domain containing protein
10174	11	C/T	27654191	60	8.2168	0.14813	0.38488	21	8.6369	0.085967	0.2932	-0.207233	5.1135	4.5544	0.687024	Os11g0683500	protein coding	hypothetical protein	IPR001360	Glycoside hydrolase, family 1 protein
10194	11	G/T	27813042	55	8.2067	0.15202	0.3899	26	8.5774	0.10284	0.32069	-0.21785	4.5161	4.2156	1.01789	Os11g0686900	protein coding	hypothetical protein	IPR002182	NB-ARC domain containing proteinab initio prediction with EST support
10222	11	C/T	27992151	60	8.2161	0.14511	0.38093	21	8.6387	0.093301	0.30545	-0.212149	5.1433	4.5875	0.0257231	Os11g0689300	protein coding	hypothetical protein	: IPR011990, IPR001440, IPR013105, IPR013026	Similar to Calmodulin-binding protein MPCBP
10283	11	C/T	28794431	65	8.4194	0.14828	0.38507	16	7.9451	0.055168	0.23488	-0.179712	-5.6328	-4.7023	0.0129662	Os11g0703600	protein coding	hypothetical protein		Conserved hypothetical protein

## Sheet: grain thickness
				Homozygous group				Heterozygous group
SNP num	Chromosome	Allel	Postion	No of F1 cross	Average of crosses	Variance	Standard deviation	No of F1 cross	Average of crosses	Variance	Standard deviation	increase/decrease	Percentage of increase/decrease	t-value	R2 (%)	gene	gene type	protein	domain	expected function
284	1	T/C	4822199	69	3.5933	0.039554	0.19888	12	3.8074	0.023493	0.15327	0.2141	5.9595	3.5442	1.12806	Os01g0190400	protein coding	hypothetical protein	IPR001312	Similar to Hexokinase
1131	2	T/G	6452472	41	3.7066	0.038125	0.19525	40	3.5413	0.034326	0.18527	-0.1653	-4.4594	-3.9065	1.66055	Os02g0215200	protein coding	hypothetical protein	IPR000286, IPR003084	Similar to Histone deacetylase (Fragment)
6185	7	C/G	20131035	51	3.5622	0.039007	0.1975	30	3.7318	0.031835	0.17842	0.1696	16.96	3.8648	1.64034	Os07g0521100	protein coding	hypothetical protein	IPR001611, IPR003591	Leucine-rich repeat, typical subtype containing protein
7414	9	T/C	12959467	67	3.5898	0.039415	0.19853	14	3.7934	0.025828	0.16071	0.2036	5.6698	3.5921	2.66618	Os09g0382120	protein coding	hypothetical protein	IPR003656, IPR008906	Zinc finger, BED-type predicted domain containing protein
9958	11	G/A	24387451	57	3.5757	0.039514	0.19878	24	3.742	0.032043	0.17901	0.1663	4.6509	3.5369	2.44954	Os11g0623800	protein coding	hypothetical protein	IPR000767, IPR001806, IPR001611, IPR002182	Ras GTPase family protein
10072	11	C/G	26743763	57	3.5766	0.037355	0.19327	24	3.7399	0.038027	0.19501	0.1633	4.5656	3.4631	0.0076406	Os11g0664000	protein coding	hypothetical protein	IPR000719, IPR002290, IPR008271, IPR011009	Protein kinase-like domain containing protein
10202	11	G/C	27831269	57	3.5675	0.038197	0.19544	24	3.7616	0.027912	0.16707	0.1941	5.439	4.2501	0.340062	Os11g0687100	protein coding	hypothetical protein	IPR002035	von Willebrand factor, type A domain containing protein
10938	12	A/G	19708771	74	3.6018	0.038455	0.1961	7	3.8708	0.02445	0.15636	0.269	7.4699	3.5186	0.339085	Os12g0511400	protein coding	hypothetical protein	IPR000767, IPR001611, IPR002182	Disease resistance protein family protein
10899	12	G/C	19183058	74	3.6018	0.038455	0.1961	7	3.8708	0.02445	0.15636	0.269	7.4699	3.5186	0.166966	Os12g0503000	protein coding	hypothetical protein	IPR009834	Similar to Allantoin permease
10987	12	G/A	21692001	74	3.6018	0.038455	0.1961	7	3.8708	0.02445	0.15636	0.269	7.4699	3.5186	3.15159	Os12g0541700	protein coding	hypothetical protein	IPR008801	Similar to Rapid alkalinization factor 2

## Sheet: 1000-grain weight
				Homozygous group				Heterozygous group
SNP num	Chromosome	Allel	Postion	No of F1 cross	Average of crosses	Variance	Standard deviation	No of F1 cross	Average of crosses	Variance	Standard deviation	increase/decrease	Percentage of increase/decrease	t-value	R2 (%)	gene	gene type	protein	domain	expected function
242	1	T/A	3447781	57	25.347	1.9118	1.3827	24	26.54	2.2152	1.4884	1.193	4.7059	3.4661	17.1819	Os01g0167500	protein coding	hypothetical protein	IPR004853	Protein of unknown function DUF250 domain containing protein
1131	2	T/G	6452472	41	26.503	1.8862	1.3734	40	24.877	1.3605	1.1664	-1.626	-6.1352	-5.7366	0.240477	Os02g0215200	protein coding	hypothetical protein	IPR000286, IPR003084	Similar to Histone deacetylase (Fragment)
1412	2	T/A	11759608	49	26.189	1.9798	1.407	32	24.952	1.8518	1.3608	-1.237	-4.7219	-3.9168	3.14421	Os02g0302900	protein coding	hypothetical protein	IPR003388	Reticulon family protein
1962	2	G/A	32831926	62	25.368	1.8614	1.3643	19	26.784	2.1836	1.4777	1.416	5.5842	3.8837	1.34087	Os02g0776700	protein coding	hypothetical protein	IPR012287, IPR001005	Similar to Single myb histone 6
2416	3	C/T	8939970	47	25.142	1.8277	1.3519	34	26.472	1.9114	1.3825	1.33	5.289	4.3276	0.0272212	Os03g0268900	protein coding	hypothetical protein	IPR002198, IPR002347	Short chain alcohol dehydrogenase-like
2520	3	T/A	11746661	59	26.085	2.1639	1.471	22	24.668	1.1606	1.0773	-1.417	-5.4306	-4.1169	2.03007	Os03g0323800	protein coding	hypothetical protein	IPR001925	Similar to ISP42-like protein (Fragment)
2655	3	A/C	16041706	58	26.072	1.9242	1.3871	23	24.763	2.0057	1.4162	-1.309	-5.0221	-3.8083	0.0341094	Os03g0396900	protein coding	hypothetical protein	IPR000241, IPR001202, IPR000051	Similar to PIMT
3161	3	G/A	32745208	63	26.04	2.1029	1.4502	18	24.512	1.1162	1.0565	-1.528	-5.8674	-4.1576	0.507626	Os03g0788300	protein coding	hypothetical protein		Conserved hypothetical protein
4027	5	C/T	17053803	45	25.216	2.127	1.4584	36	26.305	1.8497	1.36	1.089	4.3178	3.4395	0.838191	Os03g0358700	protein coding	hypothetical protein		Conserved hypothetical protein
4349	5	G/A	29524883	74	25.527	1.8043	1.3432	7	27.535	4.0874	2.0217	2.008	7.8684	3.6118	0.00384347	Os05g0592500	protein coding	hypothetical protein	IPR007587	SIT4 phosphatase-associated protein family protein
5432	7	A/T	2001570	74	25.527	1.8043	1.3432	7	27.535	4.0874	2.0217	2.008	7.8684	3.6118	0.000115855	Os07g0137900	protein coding	hypothetical protein	IPR003169	Similar to Grb10 interacting GYF protein 2
7414	9	T/C	12959467	67	25.422	1.7853	1.3362	14	27.03	2.6355	1.6234	1.608	6.3254	3.9438	6.61538	Os09g0382120	protein coding	hypothetical protein	IPR003656, IPR008906	Zinc finger, BED-type predicted domain containing protein
9475	9	G/A	15547039	65	25.422	1.8868	1.3736	16	26.829	2.3915	1.5465	1.407	5.5338	3.58	0.0716366	Os09g0428000	protein coding	hypothetical protein	IPR001173	Glycosyl transferase, family 2 domain containing protein
10060	11	C/G	26529099	63	25.409	1.7832	1.3354	18	26.718	2.7931	1.6713	1.309	5.1522	3.4631	0.968808	Os11g0661000	protein coding	hypothetical protein	R011990, IPR002885, IPR008940	Protein prenyltransferase domain containing protein
10085	11	C/T	26916974	71	25.486	1.8066	1.3441	10	27.222	3.2394	1.7998	1.736	6.812	3.6622	2.87061
10202	11	G/C	27831269	57	25.243	1.5128	1.23	24	26.785	2.4855	1.5765	1.542	6.1084	4.7285	0.0608598	Os11g0687100	protein coding	hypothetical protein	IPR002035	von Willebrand factor, type A domain containing protein
10222	11	C/T	27992151	60	25.381	1.6664	1.2909	21	26.612	3.0083	1.7344	1.231	4.8482	3.4265	1.17434	Os11g0689300	protein coding	hypothetical protein	PR011990, IPR001440, IPR013105, IPR013026	Similar to Calmodulin-binding protein MPCBP
10386	12	G/A	1974147	57	25.273	1.669	1.2919	24	26.715	2.3234	1.5243	1.442	5.7074	4.3471	0.538811	Os12g0140700	protein coding	hypothetical protein	IPR001841	Zinc finger, RING-type domain containing protein
10543	12	T/G	7681308	57	25.265	1.7992	1.3413	24	26.733	1.9515	1.397	1.468	5.8105	4.4433	2.74106	Os12g0239000	protein coding	hypothetical protein		Conserved hypothetical protein

## Sheet: grain yield
				Homozygous group				Heterozygous group
SNP num	Chromosome	Allel	Postion	No of F1 cross	Average of crosses	Variance	Standard deviation	No of F1 cross	Average of crosses	Variance	Standard deviation	increase/decrease	Percentage of increase/decrease	t-value	R2 (%)	gene	gene type	protein	domain	expected function
1510	2	G/A	15628224	60	28.246	59.799	7.733	21	35.688	101.29	10.064	7.442	26.3471	3.5005	0.182725	Os02g0465000	protein coding	hypothetical protein		Conserved hypothetical protein,ab initio prediction with EST support
3450	4	G/A	17913798	73	31.232	72.201	8.4971	8	20.529	55.838	7.4725	-10.703	-34.2693	-3.4168	2.45629	Os04g0369000	protein coding	hypothetical protein	IPR000535, IPR008962	Major sperm protein domain containing protein
3451	4	C/T	17938400	68	31.596	74.158	8.6115	13	22.741	49.246	7.0176	-8.855	-28.0257	-3.4874	0.00864403	Os04g0369100	protein coding	hypothetical protein	IPR000719, IPR001229, IPR002290, IPR008271, IPR011009	Protein kinase-like domain containing protein,ab initio prediction with EST support
7301	9	T/C	9859236	63	31.888	69.617	8.3437	18	24.18	74.547	8.6341	-7.708	-24.1721	-3.4306	6.21812	Os09g0330700	protein coding	hypothetical protein	IPR002110	Ankyrin repeat containing protein,ab initio prediction with EST support
10201	11	A/C	27829638	57	32.453	71.782	8.4724	24	24.764	60.741	7.7937	-7.689	-23.6927	-3.8162	1.25861	Os11g0687100	protein coding	hypothetical protein	IPR002035	von Willebrand factor, type A domain containing protein

## Sheet: heading days
				Homozygous group				Heterozygous group
SNP num	Chromosome	Allel	Postion	No of F1 cross	Average of crosses	Variance	Standard deviation	No of F1 cross	Average of crosses	Variance	Standard deviation	increase/decrease	Percentage of increase/decrease	t-value	R2 (%)	gene	gene type	protein	domain	expected function
73	1	G/C	1361011	39	102.42	79.853	8.9361	42	112.42	46.462	6.8163	10	9.764	5.6871	0.723447
940	1	A/G	40276402	67	106.01	87.926	9.3769	14	115.2	14.021	3.7445	9.19	8.6606	3.5896	1.50943	Os01g0922000	protein coding	hypothetical protein		Conserved hypothetical protein
1290	2	A/G	9086614	63	109.58	74.111	8.6088	18	100.67	73.743	8.5874	-8.91	-8.1369	-3.8776	3.30427	Os02g0260700	protein coding	hypothetical protein	IPR013069, IPR011705, IPR000210	Similar to GAMYB-binding protein (Fragment)
1862	2	G/C	24278919	60	105.53	88.068	9.3845	21	113.52	38.568	6.2103	7.99	7.5758	3.628	1.4122	Os02g0614600	protein coding	hypothetical protein	IPR008587	Protein of unknown function DUF869, plant family protein
1938	2	C/T	24958165	60	105.42	81.908	9.0503	21	113.83	51.408	7.17	8.41	7.9799	3.8522	0.48929	Os02g0625900	protein coding	hypothetical protein		Conserved hypothetical protein
2012	2	A/C	33733257	36	103.67	82.875	9.1036	45	110.75	69.489	8.336	7.08	6.8328	3.6476	0.134971	Os02g0793800	protein coding	hypothetical protein		Conserved hypothetical protein,ab initio prediction with EST support
2520	3	T/A	11746661	59	110.02	75.483	8.6881	22	101.11	62.481	7.9045	-8.91	-8.0962	-4.2015	0.110819	Os03g0323800	protein coding	hypothetical protein	: IPR001925	Similar to ISP42-like protein (Fragment),
4074	5	A/T	17779943	54	104.48	80.552	8.9751	27	113.84	42.885	6.5487	9.36	8.9596	4.8108	3.6279	Os05g0369900	protein coding	hypothetical protein		Conserved hypothetical protein
4103	5	G/A	18004533	54	104.48	80.552	8.9751	27	113.84	42.885	6.5487	9.36	8.9596	4.8108	0.00787917	Os05g0373500	protein coding	hypothetical protein		Conserved hypothetical protein,ab initio prediction with EST support
4134	5	A/G	18994616	63	105.21	84.283	9.1806	18	115.97	6.7418	2.5965	10.76	10.229	4.8977	0.0533889	Os05g0391200	protein coding	hypothetical protein		Conserved hypothetical protein
4151	5	T/C	19217555	36	103.67	82.875	9.1036	45	110.75	69.489	8.336	7.08	6.8328	3.6476	1.58038	Os05g0394900	protein coding	hypothetical protein		Conserved hypothetical protein
4157	5	C/T	19417468	46	104.47	82.748	9.0966	35	111.71	64.578	8.036	7.24	6.9314	3.7297	0.313595	Os05g0399200	protein coding	hypothetical protein	IPR002925	Similar to Endo-1,3;1,4-beta-D-glucanase precursor (EC 3.2.1.-)
4202	5	T/A	20316079	51	104.87	95.353	9.7649	30	112.24	40.282	6.3468	7.37	7.0267	3.6948	0.024623	Os05g0415600	protein coding	hypothetical protein		Similar to Beta-hexosaminidase beta chain precursor (EC 3.2.1.52) (N-acetyl-beta- glucosaminidase) (Beta-N-acetylhexosaminidase) (Hexosaminidase B)
4343	5	C/T	29357086	59	109.68	77.795	8.8201	22	102.02	71.874	8.4779	-7.66	-6.9833	-3.512	2.4562	Os05g0589600	protein coding	hypothetical protein	IPR006861	Similar to Nuclear RNA binding protein B (Fragment)
4344	5	A/T	29382884	57	109.77	77.197	8.7862	24	102.45	75.331	8.6794	-7.32	-6.672	-3.4378	0.0075617	Os05g0590100	protein coding	hypothetical protein	: IPR000626, IPR000403	Ubiquitin domain containing protein
8412	6	C/A	13520596	18	101.08	76.713	8.7586	63	109.46	75.389	8.6827	8.38	8.2911	3.6048	3.27733
4828	6	C/T	14081900	33	103.55	84.397	9.1868	48	110.39	71.234	8.44	6.84	6.598	3.4529	0.0718172
6185	7	C/G	20131035	51	104.88	85.241	9.2326	30	112.22	57.971	7.6139	7.34	7.0008	3.6792	0.010566	Os07g0521100	protein coding	hypothetical protein	IPR001611, IPR003591	Leucine-rich repeat, typical subtype containing protein
6175	7	C/T	19946373	60	105.43	88.678	9.4169	21	113.81	31.856	5.6441	8.38	7.9488	3.8347	2.37703	Os07g0517400	protein coding	hypothetical protein	IPR011989, IPR001715, IPR000225, IPR000048	Calponin-like actin-binding domain containing protein,ab initio prediction with EST support
6247	7	C/T	21238771	65	105.85	83.503	9.138	16	114.73	40.204	6.3407	8.88	8.3973	3.6707	3.19344	Os07g0539300	protein coding	hypothetical protein	IPR000490, IPR012946	Glycoside hydrolase, family 17 protein
6760	8	G/A	9632156	53	110.81	57.295	7.5693	28	101.54	89.17	9.443	-9.27	-8.3667	-4.8055	0.326166	Os08g0258200	protein coding	hypothetical protein	IPR002110, IPR001841	Zinc finger, RING-type domain containing protein
7035	8	C/A	26969211	45	104.56	87.466	9.3523	36	111.4	62.197	7.8865	6.84	6.5432	3.5035	0.190258	Os08g0539400	protein coding	hypothetical protein	IPR000767, IPR001611, IPR002182	Similar to Resistance protein T10rga2-1A
7056	8	C/A	27087026	46	103.65	85.746	9.2599	35	112.79	42.421	6.5131	9.14	8.8186	4.975	1.22322	Os08g0541300	protein coding	hypothetical protein	IPR001611, IPR013210, IPR007090	Leucine rich repeat, N-terminal domain containing protein
7144	8	A/C	27948744	45	104.63	81.218	9.0121	36	111.31	71.308	8.4444	6.68	6.3834	3.4078	0.23146	Os08g0558400	protein coding	hypothetical protein	IPR001752	Similar to Kinesin heavy chain (Fragment)
9626	11	A/T	22463680	45	103.91	90.972	9.5379	36	112.22	45.133	6.7181	8.31	7.9916	4.4179	1.95565	Os11g0591100	protein coding	hypothetical protein	IPR001509	NAD-dependent epimerase/dehydratase family protein
10202	11	G/C	27831269	57	105.01	85.363	9.2392	24	113.75	38.788	6.228	8.74	8.3198	4.2373	0.505455	Os11g0687100	protein coding	hypothetical protein	IPR002035	von Willebrand factor, type A domain containing protein
10386	12	G/A	1974147	57	105.34	89.066	9.4375	24	112.98	42.945	6.5533	7.64	7.2542	3.6108	0.77319	Os12g0140700	protein coding	hypothetical protein	IPR001841	Zinc finger, RING-type domain containing protein

## Sheet: panicle lenght
				Homozygous group				Heterozygous group
SNP num	Chromosome	Allel	Postion	No of F1 cross	Average of crosses	Variance	Standard deviation	No of F1 cross	Average of crosses	Variance	Standard deviation	increase/decrease	Percentage of increase/decrease	t-value	R2 (%)	gene	gene type	protein	domain	expected function
37	1	G/T	788570	63	22.51	5.6777	2.3828	18	23.801	11.287	3.3596	4.275	19.56	6.0953	0.736256	Os01g0114600	protein coding	hypothetical protein	IPR000719, IPR008271, IPR011009	Similar to Receptor-like kinase ARK1AS (Fragment)ab initio prediction with EST suppo
48	1	A/G	858018	63	21.939	6.4606	2.5418	18	25.823	11.057	3.3252	3.884	17.702	5.3239	1.69496	Os01g0115750	protein coding	hypothetical protein	IPR000719, IPR002290, IPR008271, IPR011009	Protein kinase-like domain containing protein, ab initio prediction with EST support
51	1	C/T	923563	65	21.827	5.5217	2.3498	16	26.764	8.89	2.9816	4.937	22.618	7.1268	9.15235	Os01g0116400	protein coding	hypothetical protein	IPR000719, IPR008271, IPR011009	Protein kinase-like domain containing protein
59	1	G/A	1010403	67	22.106	6.4834	2.5463	14	26.132	14.157	3.7626	4.026	18.213	4.9228	0.199879	Os01g0117900	protein coding	hypothetical protein	IPR000620	Nodulin-like protein 5NG4
542	1	A/G	11110274	53	21.823	6.4599	2.5416	28	24.655	11.735	3.4257	2.832	12.975	4.2165	0.398066	Os01g0301900	protein coding	hypothetical protein	IPR004158	Protein of unknown function DUF247, plant family protein
749	1	A/T	28536113	73	22.368	7.9128	2.813	8	26.76	12.981	3.6029	4.392	19.635	4.0783	3.37901	Os01g0691000	protein coding	hypothetical protein	: IPR001223, IPR001579	Similar to Acidic endochitinase SE2 precursor (EC 3.2.1.14)
755	1	G/T	28539253	73	22.368	7.9128	2.813	8	26.76	12.981	3.6029	4.392	19.635	4.0783	1.48974	Os01g0691200	protein coding	hypothetical protein		Conserved hypothetical protein
756	1	T/A	28539295	73	22.368	7.9128	2.813	8	26.76	12.981	3.6029	4.392	19.635	4.0783	5.09518	Os01g0691300	protein coding	hypothetical protein	IPR003612	Plant lipid transfer/seed storage/trypsin-alpha amylase inhibitor domain containing protein
825	1	T/C	37888750	57	21.829	5.8974	2.4285	24	25.114	12.484	3.5332	3.285	15.051	4.8298	1.75217	Os01g0873700	protein coding	hypothetical protein	IPR008521	Protein of unknown function DUF803 family protein
832	1	T/C	37957899	65	22.195	7.5497	2.7477	16	25.267	13.022	3.6087	3.072	13.84	3.7559	8.11657	Os01g0874800	protein coding	hypothetical protein	IPR002421, IPR000513, IPR008918	5'-3' exonuclease domain containing protein
834	1	T/C	38000079	59	21.9	6.3598	2.5219	22	25.22	12.104	3.4791	3.32	15.159	4.7322	1.88792	Os01g0875500	protein coding	hypothetical protein	: IPR000922, IPR001944, IPR008979	Similar to Beta-galactosidase (EC 3.2.1.23)
844	1	A/G	5721947	66	22.241	8.1816	2.8604	15	25.269	11.132	3.3365	3.028	13.612	3.5874	0.773728	Os01g0204000	protein coding	hypothetical protein		Conserved hypothetical protein
886	1	A/T	38808537	57	22.064	7.2373	2.6902	24	24.555	12.59	3.5482	2.491	11.291	3.4521	0.000816702	Os01g0892500	protein coding	hypothetical protein	IPR004963	Pectinacetylesterase family protein
891	1	C/A	38845849	63	22.151	7.1908	2.6816	18	25.082	13.736	3.7062	2.931	13.236	3.7409	5.5505	Os01g0893400	protein coding	hypothetical protein	IPR013069, IPR000197, IPR000210	BTB domain containing protein
973	1	T/G	40906379	75	22.398	7.9187	2.814	6	27.851	9.6956	3.1138	5.453	24.347	4.5355	4.67238	Os01g0932500	protein coding	hypothetical protein	IPR003855	K+ potassium transporter family protein
1052	2	G/A	5231085	57	21.879	5.8601	2.4208	24	24.994	13.378	3.6576	3.115	14.235	4.5115	1.04808	Os02g0193900	protein coding	hypothetical protein		Conserved hypothetical protein
1142	2	G/T	6682103	57	21.929	6.779	2.6037	24	24.876	11.887	3.4478	2.947	13.437	4.2119	2.20936	Os02g0219900	protein coding	hypothetical protein		Similar to Epstein-Barr nuclear antigen-1 (EBNA-1)
1144	2	C/T	6719766	54	21.978	5.9062	2.4303	27	24.451	14.484	3.8058	2.473	11.251	3.5509	0.429295	Os02g0220500	protein coding	hypothetical protein	IPR012335, IPR001865, IPR012336, IPR001662, IPR004046, IPR004045, IPR010987	Elongation factor 1-gamma (EF-1-gamma) (eEF-1B gamma)
1217	2	A/G	7711988	65	21.827	5.5217	2.3498	16	26.764	8.89	2.9816	4.937	22.618	7.1268	0.295837	Os02g0236100	protein coding	hypothetical protein	: IPR000719, IPR001611, IPR013210, IPR008271, IPR007090, IPR011009	Similar to SERK1 (Fragment)
1268	2	G/A	8875374	63	21.852	5.6777	2.3828	18	26.127	11.287	3.3596	4.275	19.56	6.0953	0.38204	Os02g0257300	protein coding	hypothetical protein	: IPR001763	Rhodanese-like domain containing protein,ab initio prediction with EST support
1278	2	A/G	8974059	57	21.929	6.779	2.6037	24	24.876	11.887	3.4478	2.947	13.437	4.2119	0.0807443	Os02g0258800	protein coding	hypothetical protein		Conserved hypothetical protein
1300	2	G/A	9392038	54	21.667	5.6483	2.3766	27	25.071	11.221	3.3498	3.404	15.71	5.2797	0.498487	Os02g0264300	protein coding	hypothetical protein		Conserved hypothetical protein
1311	2	T/C	9499197	54	21.667	5.6483	2.3766	27	25.071	11.221	3.3498	3.404	15.71	5.2797	2.18687	Os02g0265900	protein coding	hypothetical protein	IPR003388	Reticulon family protein
1596	2	A/C	17430883	53	21.835	7.0485	2.6549	28	24.632	10.736	3.2765	2.797	12.808	4.1528	4.22538	Os02g0497500	protein coding	hypothetical protein	IPR003395, IPR007517, IPR004584, IPR002017, IPR003439, IPR013134	Similar to DNA repair protein RAD50 (EC 3.6.-.-) (AtRAD50)
1621	2	C/T	18228306	49	21.55	5.9317	2.4355	32	24.719	10.341	3.2158	3.169	14.704	5.0367	2.10969	Os02g0510000	protein coding	hypothetical protein	IPR003095, IPR001623	Similar to Chaperone protein dnaJ
1663	2	A/C	18995787	41	21.521	6.1159	2.473	40	24.115	10.74	3.2772	2.594	12.05	4.0265	1.67341	Os02g0521300	protein coding	hypothetical protein	IPR000008, IPR010734, IPR002035, IPR008973	C2 domain containing protein
1794	2	G/A	21347602	41	21.653	5.9803	2.4455	40	23.98	11.56	3.4	2.327	10.746	3.5425	4.78727	Os02g0562700	protein coding	hypothetical protein	IPR006183, IPR006115, IPR002204, IPR008927	Similar to Gamma hydroxybutyrate dehydrogenase (EC 1.1.1.61)
1828	2	C/T	21905429	39	21.36	6.173	2.4846	42	24.141	9.9686	3.1573	2.781	13.019	4.3824	0.508706	Os02g0571900	protein coding	hypothetical protein	IPR001128, IPR002401	Cytochrome P450 family protein
2219	3	A/G	4924144	72	22.284	7.4939	2.7375	9	26.95	11.68	3.4177	4.666	20.939	4.69	0.333822	Os02g0194900	protein coding	hypothetical protein	IPR011616, IPR004827, IPR008917	Eukaryotic transcription factor, DNA-binding domain containing protein,ab initio prediction with EST support
2221	3	G/T	4999202	63	22.041	7.0862	2.662	18	25.466	11.537	3.3966	3.425	15.538	4.518	4.3187	Os02g0196000	protein coding	hypothetical protein	IPR003689	Zinc/iron permease family protein
2222	3	C/G	5083213	60	21.811	6.148	2.4795	21	25.633	10.486	3.2382	3.822	17.523	5.5997	1.02637e-05	Os03g0196900	protein coding	hypothetical protein	IPR000812, IPR013763, IPR013150, IPR006670, IPR011028	Similar to TFIIB-related protein (Fragment)
2239	3	G/T	5815522	57	21.929	6.779	2.6037	24	24.876	11.887	3.4478	2.947	13.437	4.2119	1.2045	Os03g0211500	protein coding	hypothetical protein		Conserved hypothetical protein
2248	3	G/A	5975770	57	21.929	6.779	2.6037	24	24.876	11.887	3.4478	2.947	13.437	4.2119	0.565408	Os03g0214000	protein coding	hypothetical protein	IPR004843, IPR008957	Similar to Diphosphonucleotide phosphatase 1 precursor
2256	3	G/A	6081295	60	22.093	7.0816	2.6611	21	24.828	13.274	3.6434	2.735	12.38	3.6681	0.887966	Os03g0215700	protein coding	hypothetical protein	: IPR009768	Myosin II heavy chain-like family protein
2259	3	G/T	6153165	59	22.062	7.1608	2.676	22	24.787	12.635	3.5546	2.725	12.353	3.7166	0.091366	Os03g0216800	protein coding	hypothetical protein	IPR012334, IPR000743, IPR006626, IPR011050	Similar to Polygalacturonase B (Fragment)
2291	3	A/T	6958004	56	22.011	7.8511	2.802	25	24.574	10.598	3.2555	2.563	11.643	3.6151	0.0597511	Os03g0231800	protein coding	hypothetical protein	IPR003042, IPR002218, IPR006076, IPR013698, IPR000205	Similar to Squalene monooxygenase 1 (EC 1.14.99.7)
2317	3	G/A	7581249	53	21.938	7.309	2.7035	28	24.437	11.304	3.3621	2.499	11.391	3.6317	6.72394	Os03g0243300	protein coding	hypothetical protein	: IPR012334, IPR003903, IPR002035	Similar to 26S proteasome non-ATPase regulatory subunit 4 (26S proteasome regulatory subunit S5A) (Multiubiquitin chain binding protein)
2328	3	C/T	7845033	67	22.008	6.4449	2.5387	14	26.603	9.9844	3.1598	4.595	20.879	5.8987	1.7252	Os03g0248500	protein coding	hypothetical protein	IPR008972	Cupredoxin domain containing protein
2418	3	T/C	8965905	52	21.934	7.254	2.6933	29	24.359	11.436	3.3817	2.425	11.058	3.5408	1.98822	Os03g0269300	protein coding	hypothetical protein	IPR000719, IPR002290, IPR008271, IPR008934, IPR011009	Acid phosphatase/vanadium-dependent haloperoxidase family protein
2419	3	C/A	9015494	59	22.027	7.094	2.6634	22	24.881	12.271	3.503	2.854	12.958	3.9258	0.156955	Os03g0269900	protein coding	hypothetical protein	IPR006740	Protein of unknown function DUF604 family protein
2552	3	G/C	12150065	74	23.164	9.1111	3.0185	7	18.975	3.7228	1.9295	-4.189	-18.085	-3.5912	10.6397	Os03g0330200	protein coding	hypothetical protein	IPR005995, IPR006124, IPR011258	Similar to 2,3-bisphosphoglycerate-independent phosphoglycerate mutase (EC 5.4.2.1) (Phosphoglyceromutase) (BPG-independent PGAM) (PGAM-I)
2602	3	T/C	13712517	75	22.385	7.831	2.7984	6	28.019	8.7587	2.9595	5.634	25.172	4.7283	0.72013	Os03g0356582	protein coding	hypothetical protein	IPR002498, IPR003409	Similar to AtPIP5K1
2626	3	T/C	14556079	63	22.191	8.1186	2.8493	18	24.94	11.211	3.3483	2.749	12.384	3.4695	3.59165	Os03g0370900	protein coding	hypothetical protein	IPR001128, IPR002401	Similar to Cytochrome P450
2659	3	T/C	16264760	73	22.368	7.9128	2.813	8	26.76	12.981	3.6029	4.392	19.635	4.0783	0.0174688	Os03g0400800	protein coding	hypothetical protein	IPR001611, IPR002885, IPR003591, IPR007090, IPR008940	Protein prenyltransferase domain containing protein
2718	3	T/C	23342030	69	22.245	7.0984	2.6643	12	26.003	15.692	3.9613	3.758	16.894	4.1719	0.765699	Os03g0616400	protein coding	hypothetical protein	IPR001757, IPR000695, IPR008250, IPR006068, IPR004014, IPR005834, IPR006408	Similar to Plasma membrane Ca2+-ATPase
2901	3	C/T	27301263	60	21.952	6.6514	2.579	21	25.232	11.994	3.4633	3.28	14.942	4.5726	0.0837559	Os03g0684700	protein coding	hypothetical protein	: IPR007065	HPP family protein
3217	3	G/A	34036371	60	21.952	6.6514	2.579	21	25.232	11.994	3.4633	3.28	14.942	4.5726	4.05178	Os03g0812400	protein coding	hypothetical protein	IPR002048, IPR011992	EF-Hand type domain containing protein
3246	3	A/G	34431183	66	22.146	6.688	2.5861	15	25.69	15.102	3.8861	3.544	16.004	4.3326	2.60823	Os03g0820500	protein coding	hypothetical protein	IPR002108	Similar to WCOR719
3265	3	A/G	34685369	60	22.049	7.0172	2.649	21	24.954	12.719	3.5664	2.905	13.175	3.939	1.97255	Os03g0825700	protein coding	hypothetical protein	: IPR013517	Similar to Defective in exine formation
3670	4	C/T	34486888	73	23.249	8.6933	2.9484	8	18.721	3.7057	1.925	-4.528	-19.476	-4.2326	0.427301	Os04g0675300	protein coding	hypothetical protein	: IPR001841	Zn-finger, RING domain containing protein
3683	4	C/A	34833179	74	23.19	8.8308	2.9717	7	18.697	4.3178	2.0779	-4.493	-19.376	-3.9003	0.00442917	Os04g0682400	protein coding	hypothetical protein	IPR012677, IPR000504, IPR003954	RNA-binding region RNP-1 (RNA recognition motif) domain containing protein
3682	4	T/C	34783534	74	23.196	8.7832	2.9636	7	18.636	4.2558	2.063	-4.56	-19.658	-3.9693	0.179972	Os04g0681400	protein coding	hypothetical protein	IPR007603	Protein of unknown function DUF580 family protein
3687	4	T/A	34906815	73	23.222	8.9519	2.992	8	18.969	3.5282	1.8784	-4.253	-18.316	-3.924	2.20544	Os04g0683600	protein coding	hypothetical protein	IPR000719, IPR001245, IPR011009	Similar to Receptor kinase-like protein
3704	4	A/G	35337250	72	23.301	8.6172	2.9355	9	18.81	3.3135	1.8203	-4.491	-19.273	-4.4686	0.252268	Os04g0690800	protein coding	hypothetical protein	IPR001344	22 kDa protein of photosystem II
4074	5	A/T	17779943	54	23.845	8.5924	2.9313	27	20.715	6.4588	2.5414	-3.13	-13.126	-4.7276	0.353042	Os05g0369900	protein coding	hypothetical protein		Conserved hypothetical protein
4103	5	G/A	18004533	54	23.845	8.5924	2.9313	27	20.715	6.4588	2.5414	-3.13	-13.126	-4.7276	0.102207	Os05g0373500	protein coding	hypothetical protein		Conserved hypothetical protein
4116	5	C/A	18500857	55	23.713	9.5632	3.0924	26	20.874	5.6394	2.3747	-2.839	-11.972	-4.1349	5.38743	Os05g0382900	protein coding	hypothetical protein	IPR001464, IPR009118	Annexin family protein
5190	6	G/A	25977473	67	22.112	6.6039	2.5698	14	26.107	13.769	3.7107	3.995	18.067	4.873	4.21093	Os06g0639200	protein coding	hypothetical protein	IPR001471	Pathogenesis-related transcriptional factor and ERF domain containing protein
5470	7	C/A	4864018	57	21.879	5.8601	2.4208	24	24.994	13.378	3.6576	3.115	14.235	4.5115	0.166719	Os07g0190400	protein coding	hypothetical protein		Conserved hypothetical protein,ab initio prediction with EST support
5580	7	T/G	7259144	60	22.089	6.7582	2.5997	21	24.84	14.158	3.7628	2.751	12.457	3.6938	0.326575	Os07g0230500	protein coding	hypothetical protein	IPR000305	Excinuclease ABC, C subunit, N-terminal domain containing protein
5850	7	G/A	13289787	53	21.696	5.8169	2.4118	28	24.896	11.465	3.386	3.2	14.751	4.9215	0.0183366	Os07g0418000	protein coding	hypothetical protein		Conserved hypothetical protein
5482	7	A/T	5424304	49	21.636	5.8292	2.4144	32	24.588	11.328	3.3656	2.952	13.645	4.5962	0.243268	Os07g0200000	protein coding	hypothetical protein		Conserved hypothetical protein
5996	7	A/T	15983788	61	22.08	7.3576	2.7125	20	25.004	12.078	3.4754	2.924	13.24	3.8932	4.13882	Os07g0458500	protein coding	hypothetical protein		Conserved hypothetical protein,ab initio prediction with EST support
6039	7	G/A	16863307	54	21.978	5.9062	2.4303	27	24.451	14.484	3.8058	2.473	11.251	3.5509	41.7077	Os07g0470800	protein coding	hypothetical protein		Similar to Chaperone protein dnaJ, ab initio prediction with EST support
6089	7	C/G	17534108	57	22.065	6.6961	2.5877	24	24.553	13.917	3.7305	2.488	11.279	3.4481	2.31907	Os07g0481400	protein coding	hypothetical protein	IPR000767, IPR001611, IPR002182	Disease resistance protein family protein
6107	7	A/G	18149327	65	22.038	6.6145	2.5719	16	25.906	12.282	3.5045	3.868	17.553	4.9982	0.128792	Os07g0489800	protein coding	hypothetical protein	IPR012675, IPR001041	Ferredoxin domain containing protein
6370	7	G/A	24255852	75	22.409	8.0118	2.8305	6	27.712	10.112	3.1799	5.303	23.665	4.3799	1.06208	Os07g0596000	protein coding	hypothetical protein	IPR001594	Zinc finger, DHHC-type domain containing protein
6372	7	C/T	24350575	73	22.368	7.9128	2.813	8	26.76	12.981	3.6029	4.392	19.635	4.0783	0.45698	Os07g0597200	protein coding	hypothetical protein	IPR000719, IPR001611, IPR013210, IPR002290, IPR003591, IPR007090, IPR008271, IPR011009	Protein kinase-like domain containing protein
6408	7	A/T	24976097	72	22.284	7.4939	2.7375	9	26.95	11.68	3.4177	4.666	20.939	4.69	3.86753	Os07g0607700	protein coding	hypothetical protein	IPR001441	Di-trans-poly-cis-decaprenylcistransferase family protein
6404	7	C/A	24723022	73	22.368	7.9128	2.813	8	26.76	12.981	3.6029	4.392	19.635	4.0783	0.00934919	Os07g0603800	protein coding	hypothetical protein	IPR000109	TGF-beta receptor, type I/II extracellular region family protein
6422	7	G/T	25697166	75	22.408	7.9989	2.8282	6	27.726	10.134	3.1834	5.318	23.73	4.3946	0.15949	Os07g0621800	protein coding	hypothetical protein	IPR002085, IPR013149, IPR013154, IPR002328, IPR000205, IPR011032	Alcohol dehydrogenase superfamily, zinc-containing protein
6418	7	C/T	25395511	74	22.414	8.0202	2.832	7	26.903	14.224	3.7714	4.489	20.027	3.8955	1.33535	Os07g0616200	protein coding	hypothetical protein	IPR000794	Similar to Beta-ketoacyl-ACP synthase
6814	8	T/C	16321495	63	23.546	8.854	2.9756	18	20.198	5.5197	2.3494	-3.348	-14.217	-4.3912	5.79696	Os08g0356700	protein coding	hypothetical protein	IPR004158	Protein of unknown function DUF247, plant family protein
7294	9	T/C	9649391	65	23.363	10.199	3.1936	16	20.524	2.8996	1.7028	-2.839	-12.149	-3.4258	0.893338	Os08g0327200	protein coding	hypothetical protein	IPR012334, IPR000743, IPR011050	Virulence factor, pectin lyase fold family protein
7429	9	T/C	14097857	72	22.284	7.4939	2.7375	9	26.95	11.68	3.4177	4.666	20.939	4.69	0.000186253	Os09g0401900	protein coding	hypothetical protein		Conserved hypothetical protein
7499	9	A/C	15927620	77	22.424	7.3414	2.7095	4	30.083	6.2165	2.4933	7.659	34.158	5.5285	1.83029	Os09g0433800	protein coding	hypothetical protein	IPR007650	Similar to Senescence-associated protein SAG102
7642	10	C/A	1535978	73	22.322	7.4991	2.7385	8	27.18	12.804	3.5783	4.858	21.76	4.6201	1.08556	Os10g0124100	protein coding	hypothetical protein		Conserved hypothetical protein
7655	10	T/C	2087914	70	22.286	7.2115	2.6854	11	26.085	16.488	4.0606	3.799	17.047	4.0449	8.09527	Os10g0133500	protein coding	hypothetical protein	IPR003480	Transferase family protein
7865	10	A/G	6018272	58	22.005	5.8278	2.4141	23	24.813	15.344	3.9172	2.808	12.764	3.9146	0.171087	Os10g0187500	protein coding	hypothetical protein	: IPR000719, IPR011009	Protein kinase domain containing protein
8351	10	T/C	19099683	39	24.051	9.5241	3.0861	42	21.643	7.8169	2.7959	-2.408	-10.013	-3.6845	0.690392	Os10g0500700	protein coding	hypothetical protein	: IPR006662, IPR012335, IPR004480, IPR013766, IPR002109, IPR006663, IPR012336	Glutaredoxin-related protein family protein
8368	10	C/T	19463253	65	22.038	6.6145	2.5719	16	25.906	12.282	3.5045	3.868	17.553	4.9982	1.63749	Os10g0508100	protein coding	hypothetical protein	IPR006943	Protein of unknown function DUF641, plant domain containing protein
8496	10	C/T	22530197	69	22.3	7.6941	2.7738	12	25.69	14.452	3.8016	3.39	15.204	3.6889	4.87401	Os10g0568200	protein coding	hypothetical protein	IPR002423, IPR008950	Chaperonin Cpn60/TCP-1 family protein
8497	10	G/T	22546826	65	22.038	6.6145	2.5719	16	25.906	12.282	3.5045	3.868	17.553	4.9982	1.23024e-06	Os10g0568600	protein coding	hypothetical protein	IPR000767, IPR002182	Disease resistance protein family protein
8525	10	G/A	23107589	67	22.118	8.2079	2.8649	14	26.078	5.8685	2.4225	3.96	17.908	4.8189	4.09456	Os10g0579400	protein coding	hypothetical protein	IPR003657	Similar to WRKY transcription factor 66
8853	11	G/C	6706830	74	22.397	7.8658	2.8046	7	27.083	14.172	3.7645	4.686	20.923	4.1024	3.21906	Os11g0227800	protein coding	hypothetical protein	: IPR001611, IPR000767, IPR011991, IPR002182	Disease resistance protein family protein
9013	11	T/A	11981211	54	21.978	5.9062	2.4303	27	24.451	14.484	3.8058	2.473	11.251	3.5509	0.0132273	Os11g0311300	protein coding	hypothetical protein	IPR001247	Exoribonuclease domain containing protein
9671	11	C/T	22645894	47	21.773	7.3564	2.7123	34	24.224	10.387	3.2229	2.451	11.257	3.7074	6.3916	Os11g0594600	protein coding	hypothetical protein	IPR001810, IPR005174	Protein of unknown function DUF295 family protein
9730	11	T/G	23284550	45	21.781	5.9735	2.4441	36	24.078	12.323	3.5104	2.297	10.546	3.4656	4.80022	Os11g0604500	protein coding	hypothetical protein		Conserved hypothetical protein
9786	11	G/A	23907910	49	21.657	7.3931	2.719	32	24.555	9.1043	3.0173	2.898	13.381	4.4898	1.09424	Os11g0615000	protein coding	hypothetical protein	IPR013209	LNS2, Lipin/Ned1/Smp2 domain containing protein
10806	12	T/C	15845073	74	23.168	9.0488	3.0081	7	18.937	4.1068	2.0265	-4.231	-18.262	-3.6329	6.5099e-05	Os12g0456100	protein coding	hypothetical protein	IPR011990, IPR002885	Tetratricopeptide-like helical domain containing protein
10831	12	C/T	16500770	75	23.165	8.8965	2.9827	6	18.266	1.6001	1.2649	-4.899	-21.148	-3.9759	0.00428315	Os12g0465700	protein coding	hypothetical protein		Conserved hypothetical protein
10838	12	G/C	16704608	75	23.139	8.9115	2.9852	6	18.594	5.0917	2.2565	-4.545	-19.642	-3.6383	1.28902	Os12g0468500	protein coding	hypothetical protein		Similar to Cyclic nucleotide-gated channel C (Fragment)
10841	12	C/T	16708073	72	23.301	8.6172	2.9355	9	18.81	3.3135	1.8203	-4.491	-19.273	-4.4686	0.0067768	Os12g0468600	protein coding	hypothetical protein	IPR011550, IPR006680, IPR011059	Metallo-dependent hydrolase, composite domain containing protein
10849	12	T/C	17417670	73	23.249	8.6933	2.9484	8	18.721	3.7057	1.925	-4.528	-19.476	-4.2326	4.05118	Os12g0477700	protein coding	hypothetical protein		Hypothetical protein
10891	12	T/C	18760166	74	23.192	8.8178	2.9695	7	18.683	4.3322	2.0814	-4.509	-19.44	-3.9158	0.0317584	Os12g0495600	protein coding	hypothetical protein	IPR000767, IPR002182, IPR010989	Disease resistance protein family protein
10893	12	T/C	19092617	76	23.109	9.0181	3.003	5	18.141	1.8826	1.3721	-4.968	-21.498	-3.6572	2.44571	Os12g0501400	protein coding	hypothetical protein	IPR006016	UspA domain containing protein
10899	12	G/C	19183058	74	23.194	8.7967	2.9659	7	18.654	4.2812	2.0691	-4.54	-19.575	-3.949	0.0169002	Os12g0503000	protein coding	hypothetical protein	IPR009834	Similar to Allantoin permease
10936	12	T/C	19663756	74	23.196	8.7832	2.9636	7	18.636	4.2558	2.063	-4.56	-19.658	-3.9693	0.484963	Os12g0510500	protein coding	hypothetical protein	: IPR000767, IPR002182	Disease resistance protein family protein
10943	12	C/T	19719027	72	23.301	8.6172	2.9355	9	18.81	3.3135	1.8203	-4.491	-19.273	-4.4686	0.548816	Os12g0511500	protein coding	hypothetical protein	IPR000767, IPR002182	Disease resistance protein family protein
10956	12	A/G	19951999	73	23.247	8.715	2.9521	8	18.747	3.7456	1.9354	-4.5	-19.356	-4.2002	1.99005	Os12g0514900	protein coding	hypothetical protein	: IPR003397	Mitochondrial import inner membrane translocase, subunit Tim17/22 family protein
10959	12	G/C	20094717	73	23.222	8.9519	2.992	8	18.969	3.5282	1.8784	-4.253	-18.316	-3.924	0.355223	Os12g0517000	protein coding	hypothetical protein	IPR001810, IPR006553, IPR007089	Cyclin-like F-box domain containing protein
10960	12	G/A	20107389	73	23.249	8.6933	2.9484	8	18.721	3.7057	1.925	-4.528	-19.476	-4.2326	0.0183669	Os12g0517200	protein coding	hypothetical protein	IPR001848	Mitochondrial ribosomal protein S10
10962	12	G/A	20790034	73	23.222	8.9519	2.992	8	18.969	3.5282	1.8784	-4.253	-18.316	-3.924	2.83618	Os12g0527500	protein coding	hypothetical protein	IPR001810	Cyclin-like F-box domain containing protein
10963	12	C/T	20803081	74	23.172	9.0144	3.0024	7	18.89	4.0582	2.0145	-4.282	-18.48	-3.6846	0.107579	Os12g0527700	protein coding	hypothetical protein	IPR000719, IPR003014, IPR000858, IPR001480, IPR006210, IPR002290, IPR000742, IPR003609, IPR008271, IPR011009	Curculin-like (mannose-binding) lectin domain containing protein
10982	12	C/T	21499923	73	23.249	8.6933	2.9484	8	18.721	3.7057	1.925	-4.528	-19.476	-4.2326	0.544613	Os12g0538900	protein coding	hypothetical protein	IPR011989, IPR006955	Armadillo-like helical domain containing protein
10985	12	T/C	21658738	74	23.172	9.0144	3.0024	7	18.89	4.0582	2.0145	-4.282	-18.48	-3.6846	0.359829	Os12g0541400	protein coding	hypothetical protein	IPR009053	Prefoldin domain containing protein
10986	12	C/T	21665519	74	23.241	8.5793	2.929	7	18.163	1.4083	1.1867	-5.078	-21.851	-4.5308	0.0675167	Os12g0541500	protein coding	hypothetical protein	: IPR012340, IPR001816, IPR003029, IPR000449, IPR009060, IPR008994	Similar to Chloroplast polyprotein of elongation factor Ts
10987	12	G/A	21692001	74	23.194	8.7967	2.9659	7	18.654	4.2812	2.0691	-4.54	-19.575	-3.949	1.42329	Os12g0541700	protein coding	hypothetical protein	IPR008801	Similar to Rapid alkalinization factor 2
11008	12	T/C	22136023	72	23.301	8.6172	2.9355	9	18.81	3.3135	1.8203	-4.491	-19.273	-4.4686	5.18207	Os12g0547600	protein coding	hypothetical protein	IPR012416	Calmodulin binding protein-like family protein
11017	12	A/G	22167626	72	23.301	8.6172	2.9355	9	18.81	3.3135	1.8203	-4.491	-19.273	-4.4686	0.186189	Os12g0548100	protein coding	hypothetical protein	IPR011989, IPR000357	Similar to G14587-6 protein (Fragment)

## Sheet: panicle number per plant
				Homozygous group				Heterozygous group
SNP num	Chromosome	Allel	Postion	No of F1 cross	Average of crosses	Variance	Standard deviation	No of F1 cross	Average of crosses	Variance	Standard deviation	increase/decrease	Percentage of increase/decrease	t-value	R2 (%)	gene	gene type	protein	domain	expected function
1028	2	G/A	2949239	67	9.4757	3.5451	1.8828	14	11.673	8.5176	2.9185	2.1973	23.184	3.5789	1.68997	Os02g0153300	protein coding	hypothetical protein		Conserved hypothetical protein
4289	5	G/A	28036316	75	9.5728	3.0627	1.7501	6	13.389	18.61	4.314	3.8162	39.864	4.4713	0.498402	Os05g0563400	protein coding	hypothetical protein	IPR003340, IPR010525	Similar to Auxin response factor 5
7460	9	A/T	15236255	75	9.6306	2.9727	1.7242	6	12.667	25.881	5.0873	3.0364	31.526	3.4029	0.37	Os05g0421600	protein coding	hypothetical protein	IPR003441	No apical meristem (NAM) protein domain containing protein	1.52439e+06
9925	11	T/G	24658735	63	10.362	4.836	2.1991	18	8.0833	1.652	1.2853	-2.2787	-21.989	-4.1844	0.000633425	Os11g0629500	protein coding	hypothetical protein	IPR004469, IPR006383	Similar to Phosphoserine phosphatase, chloroplast precursor (EC 3.1.3.3) (PSP) (O-phosphoserine phosphohydrolase) (PSPase)
10586	12	G/C	8031645	57	9.2127	3.0491	1.7462	24	11.382	6.538	2.5569	2.1693	23.546	4.4216	3.58941	Os12g0245100	protein coding	hypothetical protein		Hypothetical protein

## Sheet: number of spiklets per panicle
				Homozygous group				Heterozygous group
SNP num	Chromosome	Allel	Postion	No of F1 cross	Average of crosses	Variance	Standard deviation	No of F1 cross	Average of crosses	Variance	Standard deviation	increase/decrease	Percentage of increase/decrease	t-value	R2 (%)	gene	gene type	protein	domain	expected function
190	1	T/C	2773276	67	280.33	2126.4	46.113	14	232.09	3021.7	54.97	-48.24	-17.208	-3.4427	0.224003	Os01g0151200	protein coding	hypothetical protein	IPR002197, IPR001708	Similar to Inner membrane protein ALBINO3, chloroplast precursor. Splice isoform 2
336	1	G/A	5560591	54	286.3	2126.5	46.114	27	243.37	2334.2	48.313	-42.93	-14.996	-3.8881	0.291134	Os01g0201700	protein coding	hypothetical protein	IPR002100, IPR002487	Similar to MADS box protein
343	1	A/G	5721937	57	285.8	2106.6	45.898	24	239.2	2258	47.519	-46.6	-16.303	-4.129	0.497157	Os01g0204000	protein coding	hypothetical protein		Conserved hypothetical protein
376	1	C/T	6444474	57	287.25	2070.4	45.501	24	235.75	1992.6	44.639	-51.5	-17.93	-4.6774	0.0825849	Os01g0217900	protein coding	hypothetical protein		Conserved hypothetical protein
379	1	A/G	6507725	57	285.8	2106.6	45.898	24	239.2	2258	47.519	-46.6	-16.303	-4.129	1.99698	Os01g0218800	protein coding	hypothetical protein	IPR001965, IPR000313, IPR001214, IPR003616, IPR011011	Similar to Trithorax 5 (Fragment)
441	1	T/C	7497023	49	288.53	2155.2	46.425	32	246.67	2232.4	47.248	-41.86	-14.507	-3.9394	7.51339e-05	Os01g0235700	protein coding	hypothetical protein	: IPR011598, IPR001092	Similar to BHLH transcription factor (Fragment)
446	1	T/A	7606049	74	277.96	2364.4	48.625	7	208.94	585.1	24.189	-69.02	-24.83	-3.6965	0.734077	Os01g0237366	protein coding	hypothetical protein	IPR008030	NmrA-like family protein,ab initio prediction with EST support
357	1	C/T	11418629	53	288.1	2018.6	44.928	28	241.5	2290.1	47.855	-46.6	-0.853	-4.3403	2.27883	Os01g0306800	protein coding	hypothetical protein		Conserved hypothetical protein
641	1	C/T	23577916	67	281.13	2123.4	46.081	14	228.24	2617.1	51.158	-52.89	-18.815	-3.8336	0.162151	Os01g0600300	protein coding	hypothetical protein		Conserved hypothetical protein
643	1	T/C	23783408	63	283.53	1907.7	43.678	18	231.59	2971.8	54.514	-51.94	-18.319	-4.2044	0.0228287	Os01g0604000	protein coding	hypothetical protein		Conserved hypothetical protein
644	1	C/T	23851898	69	280.99	2045.6	45.229	12	220.24	2704	52	-60.75	-21.619	-4.2012	0.0542114	Os01g0605500	protein coding	hypothetical protein	IPR001752	Kinesin, motor region domain containing protein
1198	2	G/A	7316750	53	286.29	2003.2	44.757	28	244.92	2631.4	51.297	-41.37	-4137	-3.7602	8.67441e-07	Os02g0230100	protein coding	hypothetical protein	IPR001611, IPR007092	Leucine-rich repeat, SDS22 containing protein
1902	2	C/T	24571861	54	258.78	2336.3	48.335	27	298.42	2094.5	45.766	39.64	15.32	3.5406	44.9281	Os02g0618200	protein coding	hypothetical protein	IPR001789, IPR010402, IPR011006	CheY-like domain containing protein
2009	2	T/C	33703958	63	281.7	2209.3	47.003	18	238	2521.2	50.212	-43.7	-15.513	-3.4271	0.0631986	Os02g0793100	protein coding	hypothetical protein		Conserved hypothetical protein
2461	3	C/A	10280854	65	285.01	2034	45.1	16	219.09	1372.6	37.048	-65.92	-23.132	-5.4077	0.0108431	Os03g0294600	protein coding	hypothetical protein	: IPR011989	Similar to Importin-beta1
2463	3	A/C	10301637	65	285.01	2034	45.1	16	219.09	1372.6	37.048	-65.92	-23.132	-5.4077	0.372819	Os03g0294900	protein coding	hypothetical protein	IPR000011, IPR000594, IPR000127, IPR000205, IPR009036	Similar to Ubiquitin-activating enzyme E1 3
2466	3	C/T	10383329	65	285.01	2034	45.1	16	219.09	1372.6	37.048	-65.92	-23.132	-5.4077	0.530486	Os03g0296700	protein coding	hypothetical protein		Conserved hypothetical protein
2472	3	A/T	10474420	65	285.01	2034	45.1	16	219.09	1372.6	37.048	-65.92	-23.132	-5.4077	0.534269	Os03g0298700	protein coding	hypothetical protein		Conserved hypothetical protein, ab initio prediction with EST support
2496	3	C/A	10988052	57	285.8	2106.6	45.898	24	239.2	2258	47.519	-46.6	-16.303	-4.129	0.730343	Os03g0308500	protein coding	hypothetical protein	IPR011545, IPR001650, IPR001410, IPR000629	DEAD/DEAH box helicase, N-terminal domain containing protein
2498	3	G/A	11022164	60	282.8	2000.9	44.731	21	241.11	3074.4	55.448	-41.69	-14.741	-3.4488	0.917053	Os03g0309200	protein coding	hypothetical protein	): IPR001294, IPR003594, IPR013515	Similar to Phytochrome B
2541	3	C/A	12007388	65	285.01	2034	45.1	16	219.09	1372.6	37.048	-65.92	-23.132	-5.4077	0.0964398	Os03g0328000	protein coding	hypothetical protein	IPR010703	Dedicator of cytokinesis family protein
2542	3	C/T	12047684	63	284.01	2043.7	45.207	18	229.94	2290.7	47.862	-54.07	-19.036	-4.4176	0.0872703	Os03g0328900	protein coding	hypothetical protein	IPR012677, IPR000504, IPR000571	Zinc finger, CCCH-type domain containing protein
2987	3	G/A	29301529	75	277.13	2313.9	48.103	6	207.7	1712.3	41.38	-69.43	-25.054	-3.4306	0.00615227	Os03g0722100	protein coding	hypothetical protein		Conserved hypothetical protein
3450	4	G/A	17913798	73	280.14	2084.3	45.655	8	197.66	1064	32.619	-82.48	-29.443	-4.9598	0.0180369	Os04g0369000	protein coding	hypothetical protein	IPR000535, IPR008962	Major sperm protein domain containing protein
3670	4	C/T	34486888	73	278.3	2388.3	48.871	8	214.43	742.34	27.246	-63.87	-22.951	-3.6217	0.261349	Os04g0675300	protein coding	hypothetical protein	IPR001841	Zn-finger, RING domain containing protein
3682	4	T/C	34783534	74	277.96	2364.4	48.625	7	208.94	585.1	24.189	-69.02	-24.83	-3.6965	0.521541	Os04g0681400	protein coding	hypothetical protein	IPR007603	Protein of unknown function DUF580 family protein
3706	4	A/G	35337258	73	278.3	2388.3	48.871	8	214.43	742.34	27.246	-63.87	-22.951	-3.6217	0.0166895	Os04g0690800	protein coding	hypothetical protein	: IPR001344	22 kDa protein of photosystem II
3971	5	T/A	14879920	57	285.25	2161.3	46.49	24	240.51	2249.3	47.427	-44.74	-15.684	-3.9316	0.0117245	Os05g0320300	protein coding	hypothetical protein		Conserved hypothetical protein
4036	5	A/C	17295418	49	287.89	2222.6	47.144	32	247.65	2211.1	47.022	-40.24	-13.977	-3.7591	0.809491	Os05g0362100	protein coding	hypothetical protein	IPR001753, IPR006176	Similar to Protein MFP-b
4137	5	T/A	19014057	63	284.05	2062.9	45.419	18	229.78	2201.6	46.921	-54.27	-19.108	-4.4395	4.94176	Os05g0391500	protein coding	hypothetical protein	IPR006102, IPR006104, IPR008979	Similar to Endo-beta-mannosidase
6965	8	T/C	24738292	60	283.44	2205.2	46.959	21	239.28	2306.1	48.021	-44.16	-15.582	-3.6882	0.926481	Os08g0501000	protein coding	hypothetical protein	IPR000719, IPR001245, IPR002290, IPR008271, IPR011009	Protein kinase domain containing protein
6978	8	C/T	25585510	49	287.55	2270.9	47.654	32	248.17	2178.7	46.677	-39.38	-13.696	-3.6656	0.839178	Os08g0515700	protein coding	hypothetical protein	IPR006869	Protein of unknown function DUF547 domain containing protein
7294	9	T/C	9649391	65	282.46	2185.4	46.748	16	229.46	2042.3	45.191	-53	-18.765	-4.0882	0.97891	Os09g0327200	protein coding	hypothetical protein	IPR011990, IPR002885, IPR008940	Protein prenyltransferase domain containing protein
7301	9	T/C	9859236	63	282.12	2160.3	46.48	18	236.54	2561.1	50.607	-45.58	-16.158	-3.5985	0.305918	Os09g0330700	protein coding	hypothetical protein	IPR002110	Ankyrin repeat containing protein
8268	10	G/A	17585926	67	281.46	2409.5	49.087	14	226.66	982.02	31.337	-54.8	-19.47	-3.9989	0.498708	Os10g0473400	protein coding	hypothetical protein	IPR006775, IPR008928	Protein of unknown function DUF608 domain containing protein
8274	10	A/G	17782648	69	281.41	2161.3	46.49	12	217.85	1664	40.792	-63.56	-22.587	-4.443	0.223473	Os10g0477000	protein coding	hypothetical protein	IPR011989	Armadillo-like helical domain containing protein
8301	10	T/C	18170022	65	285.01	2034	45.1	16	219.09	1372.6	37.048	-65.92	-23.132	-5.4077	1.39441	Os10g0481500	protein coding	hypothetical protein		Conserved hypothetical protein,ab initio prediction with EST support
8305	10	G/T	18367541	63	284.19	2131.1	46.164	18	229.3	1897.5	43.561	-54.89	-19.315	-4.5024	4.23872	Os10g0485600	protein coding	hypothetical protein	PR001159, IPR011545, IPR001650, IPR000999, IPR005034, IPR001410	DEAD/DEAH box helicase, N-terminal domain containing protein
8351	10	T/C	19099683	39	293.79	2472.2	49.722	42	251.75	1875.4	43.306	-42.04	-14.308	-4.065	0.24955	Os10g0500700	protein coding	hypothetical protein	IPR006662, IPR012335, IPR004480	Glutaredoxin-related protein family protein
8422	10	A/G	20539459	49	288.56	2136.7	46.224	32	246.62	2256.4	47.502	-41.94	-14.537	-3.9496	2.66479	Os10g0527900	protein coding	hypothetical protein	: IPR001611, IPR013210, IPR003591, IPR007090	Leucine rich repeat, N-terminal domain containing protein
8706	11	G/A	4994476	57	285.25	2161.3	46.49	24	240.51	2249.3	47.427	-44.74	-15.684	-3.9316	6.07216	Os11g0199700	protein coding	hypothetical protein	IPR002014, IPR004152, IPR008942	Similar to Seed protein B32E (Fragment)
8850	11	G/A	6671344	57	285.25	2161.3	46.49	24	240.51	2249.3	47.427	-44.74	-15.684	-3.9316	1.57984	Os11g0227200	protein coding	hypothetical protein	IPR000767, IPR001611, IPR002182	Similar to NBS-LRR disease resistance protein homologue
8929	11	A/G	8387958	64	261.35	2257.3	47.511	17	312.06	1864.2	43.177	50.71	19.402	3.9824	4.08839	Os11g0255500	protein coding	hypothetical protein	IPR002085, IPR013149, IPR011032	Similar to Allyl alcohol dehydrogenase; NADP-dependent oxidoreductase-like protein
10827	12	G/A	16500692	73	278.3	2388.3	48.871	8	214.43	742.34	27.246	-63.87	-22.951	-3.6217	3.09014	Os12g0465700	protein coding	hypothetical protein		Conserved hypothetical protein
10849	12	T/C	17417670	73	278.3	2388.3	48.871	8	214.43	742.34	27.246	-63.87	-22.951	-3.6217	1.10089	Os12g0477700	protein coding	hypothetical protein		Hypothetical protein
10963	12	C/T	20803081	74	277.56	2395.8	48.947	7	213.1	849.5	29.146	-64.46	-23.226	-3.4155	0.252284	Os12g0527700	protein coding	hypothetical protein	IPR000719, IPR003014, IPR000858, IPR001480,	Curculin-like (mannose-binding) lectin domain containing protein
10889	12	A/G	18759159	73	278.3	2388.3	48.871	8	214.43	742.34	27.246	-63.87	-22.951	-3.6217	0.0311484	Os12g0495600	protein coding	hypothetical protein	IPR000767, IPR002182, IPR010989	Disease resistance protein family protein
10890	12	C/A	18760084	73	278.3	2388.3	48.871	8	214.43	742.34	27.246	-63.87	-22.951	-3.6217	2.83253	Os12g0495600	protein coding	hypothetical protein	IPR000767, IPR002182, IPR010989	Disease resistance protein family protein
10945	12	T/G	19719232	73	278.3	2388.3	48.871	8	214.43	742.34	27.246	-63.87	-22.951	-3.6217	0.0187388	Os12g0511500	protein coding	hypothetical protein	IPR000767, IPR002182	Disease resistance protein family protein
10960	12	G/A	20107389	73	278.3	2388.3	48.871	8	214.43	742.34	27.246	-63.87	-22.951	-3.6217	0.0125144	Os12g0517200	protein coding	hypothetical protein	IPR001848	Mitochondrial ribosomal protein S10
10982	12	C/T	21499923	73	278.3	2388.3	48.871	8	214.43	742.34	27.246	-63.87	-22.951	-3.6217	1.44004	Os12g0538900	protein coding	hypothetical protein	IPR011989, IPR006955	Armadillo-like helical domain containing protein
10985	12	T/C	21658738	74	277.56	2395.8	48.947	7	213.1	849.5	29.146	-64.46	-23.226	-3.4155	0.0599809	Os12g0541400	protein coding	hypothetical protein	IPR009053	Prefoldin domain containing protein
10936	12	T/C	19663756	74	277.96	2364.4	48.625	7	208.94	585.1	24.189	-69.02	-24.83	-3.6965	0.0329372	Os12g0510500	protein coding	hypothetical protein	IPR000767, IPR002182	Disease resistance protein family protein

[truncated: 2 more sheets: num of filled grain per panicle, seed setting rate]
